# Supplementary material for: Neural Mechanisms of Hierarchical Planning in a Virtual Subway Network
Source: Neuron. 2016 May 18;90(4):893–903. doi: 10.1016/j.neuron.2016.03.037 (PMC4882377; doi:10.1016/j.neuron.2016.03.037)
Supplement: Table S1. Activations of GLM1, Related to Figure 2 — The tables show voxel clusters (larger than five voxels; threshold at 0.001 uncorrected) activated by the multiple contrasts of GLM1 (see Experimental Procedures and Results). The columns indicate (L–R): cluster corrected p value (FDR), cluster size (Voxels), corrected peak p value for each cluster (Peak p), peak t value (Peak t), peak z value (Peak z), and the final column gives the xyz coordinates in MNI space for each peak (Coords). The positive contributions reflect clusters being more active when further away from the goal. [file mmc2.xlsx]

## Sheet: GLM1_Da.csv
Number of stations to goal (DS) - Positive contribution
FDR	Voxels	Peak p	Peak t	Peak z	Coords
0	352	0.007	9.02	5.56	-38;-36;42
		0.012	8.13	5.28	-46;-40;42
		0.051	6.67	4.73	-18;-72;46
0	85	0.051	6.62	4.71	-22;-8;50
		0.053	6.45	4.64	-18;4;54
		0.282	4.87	3.87	-26;0;66
0.001	37	0.053	6.39	4.61	30;4;58
0	69	0.065	6.1	4.49	18;-72;54
		0.118	5.55	4.23	18;-60;50
0.089	10	0.4	4.55	3.7	38;-40;50
		0.532	4.28	3.54	38;-36;42
0.022	18	0.416	4.5	3.66	42;-56;-30
		0.472	4.39	3.6	30;-60;-30
0.121	8	0.634	4.1	3.42	34;-76;34
Number of stations to goal (DS) - Negative contribution
FDR	Voxels	Peak p	Peak t	Peak z	Coords
0	78	0.118	7.37	5.01	38;4;-18
		0.222	5.54	4.22	50;12;-26
		0.222	5.5	4.2	34;20;-22
0.005	29	0.118	7.29	4.98	-10;-48;-2
0.001	41	0.118	7.14	4.92	62;-16;6
		0.333	4.9	3.89	42;-20;10
		0.421	4.48	3.66	46;-12;10
0	112	0.118	6.75	4.76	38;-84;-14
		0.118	6.49	4.66	30;-96;-6
		0.222	5.62	4.26	42;-92;-2
0	92	0.118	6.64	4.72	-34;-92;-10
		0.166	6.01	4.44	-22;-96;-18
		0.222	5.47	4.19	-22;-100;-6
0.005	31	0.118	6.64	4.72	10;-88;42
		0.222	5.53	4.22	22;-92;30
0	124	0.118	6.55	4.68	-58;-4;-22
		0.118	6.3	4.58	-34;4;-18
		0.222	5.66	4.28	-46;20;-14
0	356	0.118	6.48	4.65	6;20;62
		0.126	6.22	4.54	10;-16;70
		0.222	5.61	4.26	46;-8;62
0.002	37	0.118	6.41	4.62	2;-12;46
		0.375	4.73	3.8	-2;-8;38
		0.421	4.46	3.64	6;-24;54
0.005	30	0.118	6.36	4.6	58;-20;-10
		0.375	4.65	3.75	58;-4;-18
		0.421	4.47	3.65	58;-4;-2
0	146	0.218	5.8	4.35	10;48;-6
		0.276	5.24	4.07	-6;44;-6
		0.31	5.12	4.01	6;60;-6
0.303	5	0.222	5.65	4.28	-10;-88;42
0.067	14	0.269	5.32	4.11	50;-36;6
		0.508	4.29	3.54	62;-36;6
0.285	6	0.324	5.01	3.95	-54;-48;6
0.303	5	0.324	5.01	3.95	14;-24;-2
0.155	9	0.375	4.69	3.78	-50;-76;-14
		0.813	3.83	3.25	-46;-76;-6
0.303	5	0.375	4.63	3.74	62;4;6
0.075	13	0.421	4.5	3.67	26;-24;58
		0.588	4.18	3.48	22;-36;58
0.106	11	0.508	4.3	3.55	-10;-96;26
0.285	6	0.508	4.29	3.55	-26;-24;-14
0.303	5	0.753	3.94	3.33	2;-84;18
		0.917	3.71	3.18	2;-80;26
Number of line changes to goal (DL) - Positive contribution
FDR	Voxels	Peak p	Peak t	Peak z	Coords
0	98	0.262	6.58	4.69	-26;-8;54
		0.364	4.95	3.92	-26;4;46
		0.364	4.86	3.87	-18;8;66
0	90	0.316	5.75	4.32	-14;-56;18
		0.316	5.74	4.32	10;-56;18
		0.316	5.6	4.25	2;-56;22
0.001	47	0.316	5.48	4.19	-30;-44;50
0.222	5	0.343	5.32	4.11	-38;-32;-22
0.108	9	0.358	5.21	4.05	-6;8;58
0.001	41	0.364	4.99	3.94	30;4;66
		0.364	4.68	3.77	26;0;54
0.108	9	0.364	4.89	3.88	-10;-20;10
0.031	17	0.364	4.75	3.81	-14;-60;54
0.108	9	0.364	4.7	3.78	14;-68;58
0.008	26	0.394	4.55	3.7	34;-84;42
		0.398	4.45	3.64	38;-72;30
0.222	5	0.427	4.38	3.59	-34;-40;-10
0.222	5	0.577	4.11	3.43	30;-40;46
No clusters reported for negative contribution of the number of line changes to goal (DL).
No clusters reported for positive contribution of the number of exchange stations to goal (DX).
Number of exchange stations to goal (DX) - Negative contribution
FDR	Voxels	Peak p	Peak t	Peak z	Coords
0.459	5	0.439	4.79	3.83	-2;-36;-18
0.459	5	0.666	4.22	3.5	50;-44;34
U-turn cost (DU) - Positive contribution
FDR	Voxels	Peak p	Peak t	Peak z	Coords
0	70	0.198	6.51	4.66	-26;4;54
		0.198	6.18	4.52	-18;8;58
		0.198	6.16	4.51	-30;-4;58
0.055	12	0.198	6.35	4.59	-30;24;2
0	73	0.198	6.3	4.57	26;8;46
		0.214	5.96	4.42	26;4;54
		0.219	5.54	4.22	34;-8;58
0	306	0.214	5.88	4.39	-38;-44;46
		0.219	5.67	4.28	-10;-64;54
		0.219	5.59	4.24	6;-68;54
0.002	31	0.214	5.82	4.36	14;-60;22
		0.519	4.36	3.58	10;-52;10
0	58	0.219	5.63	4.26	-2;12;46
		0.219	5.33	4.12	-6;20;42
		0.356	4.85	3.86	10;20;30
0.15	6	0.219	5.43	4.17	-58;8;30
0.168	5	0.343	4.95	3.92	14;-12;-6
0.013	20	0.348	4.91	3.9	34;-76;26
		0.899	3.68	3.16	34;-68;34
0.12	8	0.373	4.8	3.84	-42;24;26
0.08	10	0.388	4.75	3.81	30;32;30
		0.698	4	3.37	38;32;26
0.15	6	0.441	4.57	3.71	14;-4;14
		0.737	3.93	3.32	10;-12;14
0.168	5	0.441	4.56	3.7	30;48;2
0.144	7	0.449	4.53	3.69	34;28;2
		0.883	3.71	3.17	38;20;-2
0.168	5	0.519	4.34	3.57	-42;48;2
0.04	14	0.519	4.3	3.55	-6;-48;2
		0.557	4.25	3.52	-10;-60;10
0.15	6	0.567	4.2	3.49	34;-56;-30
U-turn cost (DU) - Negative contribution
FDR	Voxels	Peak p	Peak t	Peak z	Coords
0.215	10	0.606	5.53	4.22	54;-60;38
0.163	16	0.606	5.21	4.06	18;52;46
		0.606	4.95	3.92	6;52;46
		0.606	4.91	3.9	18;40;54
0.215	10	0.877	4.59	3.72	-6;-44;30
0.367	5	0.922	4.37	3.59	-62;-60;14
0.367	5	0.922	4.22	3.5	-54;-52;2
0.216	8	0.922	4.12	3.44	-46;-56;26
0.216	8	0.922	3.88	3.29	-10;48;6
		0.922	3.86	3.28	-6;60;10
