# Supplementary material for: Neural Mechanisms of Hierarchical Planning in a Virtual Subway Network
Source: Neuron. 2016 May 18;90(4):893–903. doi: 10.1016/j.neuron.2016.03.037 (PMC4882377; doi:10.1016/j.neuron.2016.03.037)
Supplement: Table S2. Activations of GLM2, Related to Figures 2 and 3 — The tables show voxel clusters (larger than five voxels; threshold at 0.001 uncorrected) activated by the multiple contrasts of GLM2 (see Experimental Procedures and Results). The columns indicate (L-R): cluster corrected p value (FDR), cluster size (Voxels), corrected peak p value for each cluster (Peak p), peak t value (Peak t), peak z value (Peak z), and the final column gives the xyz coordinates in MNI space for each peak (Coords). [file mmc3.xlsx]

## Sheet: GLM2_D.csv
Distance to goal in number of stations - Positive contribution
Higher statistics reflect clusters being significantly more active when further away from the goal.
FDR	Voxels	Peak p	Peak t	Peak z	Coords
0	221	0	12.37	6.4	-26;-4;54
		0	10.99	6.09	-22;0;62
		0.023	6.36	4.6	-6;12;46
0	1186	0	10.44	5.95	14;-64;62
		0.001	9.82	5.79	22;-64;58
		0.001	9.68	5.75	-46;-40;42
0	148	0	10.36	5.93	26;4;54
0	67	0.003	7.87	5.19	-42;32;34
		0.056	5.69	4.3	-30;36;42
0.001	44	0.02	6.5	4.66	38;-52;-30
		0.041	5.94	4.41	30;-64;-30
		0.159	4.95	3.92	34;-44;-34
0.004	28	0.026	6.24	4.55	-34;-64;-30
		0.041	5.91	4.4	-34;-48;-34
		0.116	5.17	4.03	-38;-56;-34
0.056	12	0.059	5.63	4.27	-6;-76;-30
0.001	45	0.076	5.46	4.18	46;32;26
		0.187	4.81	3.84	42;40;34
0.042	14	0.133	5.07	3.98	-50;4;34
0.234	5	0.229	4.67	3.77	54;8;30
0.077	10	0.273	4.55	3.7	6;-76;-26
Distance to goal in number of stations - Negative contribution
Higher statistics reflect clusters being significantly more active when closer to the goal.
FDR	Voxels	Peak p	Peak t	Peak z	Coords
0	5745	0.001	11.27	6.16	46;-36;18
		0.001	11.05	6.1	10;56;26
		0.001	10.65	6.01	2;56;14
0	48	0.001	9.86	5.8	-50;-8;50
		0.184	4.72	3.79	-38;-16;42
0	309	0.006	7.62	5.1	22;-88;30
		0.006	7.5	5.05	-2;-92;30
		0.007	7.22	4.95	-14;-92;30
0	94	0.007	7.29	4.98	10;-44;34
		0.008	7.07	4.89	-6;-40;34
		0.01	6.84	4.8	-2;-48;30
0	100	0.018	6.35	4.6	-46;-84;-10
		0.079	5.28	4.09	-26;-96;-10
		0.079	5.28	4.09	-38;-88;-14
0.235	5	0.138	4.91	3.9	46;-44;-22
Performance (response correct > incorrect)
FDR	Voxels	Peak p	Peak t	Peak z	Coords
0	138	0.203	6.93	4.84	-10;44;50
		0.203	6.7	4.74	-14;28;58
		0.423	5.23	4.07	-6;56;34
0.078	12	0.203	6.74	4.76	38;-16;18
0	74	0.314	6.25	4.55	-6;48;-6
		0.423	4.98	3.94	6;52;-6
		0.439	4.75	3.81	-2;60;2
0.092	11	0.423	5.71	4.3	-38;-16;22
0.024	22	0.423	5.6	4.25	-2;-92;30
		0.468	4.63	3.74	-18;-96;30
0	82	0.423	5.55	4.23	-42;-68;50
		0.423	5.55	4.23	-46;-56;34
		0.423	5.48	4.19	-46;-68;38
0	172	0.423	5.46	4.18	6;-20;62
		0.423	5.33	4.12	18;-20;50
		0.423	5.22	4.06	18;-20;66
0.024	21	0.423	5.22	4.06	-62;-40;2
		0.432	4.78	3.83	-66;-48;2
0.024	21	0.423	5.2	4.05	-18;-48;30
0.004	36	0.423	5.15	4.03	-26;-4;-26
		0.425	4.86	3.87	-30;-16;-18
		0.452	4.7	3.78	-30;-8;2
0.01	29	0.423	5.09	3.99	-58;-16;-14
		0.506	4.53	3.69	-62;-32;-10
		0.598	4.33	3.57	-54;-8;-22
0.043	16	0.423	5.09	3.99	14;68;26
		0.425	4.9	3.89	10;60;30
		0.598	4.33	3.57	2;68;22
0.034	18	0.423	5.05	3.97	-22;0;30
		0.747	4.05	3.39	-26;-8;26
0.026	20	0.425	4.94	3.92	-58;-4;22
		0.563	4.45	3.64	-54;-12;22
		0.598	4.32	3.56	-50;-8;14
0.108	10	0.425	4.83	3.85	14;36;58
0.248	6	0.432	4.78	3.82	-38;16;50
0.078	12	0.452	4.66	3.76	-30;32;-14
		0.838	3.92	3.31	-30;40;-10
0.043	16	0.452	4.66	3.76	34;-96;-2
		0.745	4.08	3.42	30;-92;10
0.078	12	0.581	4.41	3.61	-14;-40;10
0.164	8	0.598	4.36	3.59	26;-4;-18
0.313	5	0.598	4.33	3.57	66;-16;-6
0.248	6	0.72	4.13	3.44	-2;-8;34
Performance (response incorrect > correct)
FDR	Voxels	Peak p	Peak t	Peak z	Coords
0	647	0.001	11.09	6.11	-2;12;46
		0.011	8.52	5.4	-26;-4;54
		0.011	8.42	5.37	-22;4;62
0	962	0.011	8.23	5.31	22;-56;18
		0.011	7.99	5.23	-22;-60;50
		0.011	7.92	5.21	-42;-36;54
0	295	0.011	7.84	5.18	42;20;-2
		0.012	7.61	5.09	54;12;22
		0.012	7.39	5.01	42;8;30
0	156	0.012	7.58	5.08	14;8;10
		0.019	6.79	4.78	14;-4;-2
		0.021	6.72	4.75	6;-24;-6
0	66	0.016	7.08	4.89	-30;24;2
		0.036	6.11	4.49	-42;16;-2
		0.065	5.61	4.26	-34;16;10
0.001	37	0.017	6.95	4.84	-14;4;10
0.233	5	0.347	4.4	3.61	30;44;30
Type of response (switch > stay)
FDR	Voxels	Peak p	Peak t	Peak z	Coords
0	730	0.001	10.76	6.04	-38;-32;46
		0.001	10.14	5.88	-38;-44;62
		0.002	9.35	5.66	-54;-16;30
0	334	0.005	8.39	5.36	54;-24;34
		0.007	8.05	5.25	58;-16;34
		0.007	7.8	5.16	46;-24;42
0	47	0.007	7.75	5.14	54;8;34
0.005	25	0.034	6.25	4.55	46;-68;-10
0	41	0.034	6.23	4.54	22;-52;-22
		0.068	5.66	4.28	22;-72;-22
0	47	0.038	6.11	4.49	-54;4;26
		0.166	5.06	3.98	-54;0;38
0.118	7	0.049	5.9	4.4	-42;-4;14
0	68	0.096	5.43	4.17	-14;-20;6
		0.122	5.27	4.09	-26;-12;2
		0.258	4.68	3.77	-22;8;6
0.1	8	0.239	4.78	3.83	-6;4;34
0.004	27	0.239	4.76	3.82	2;0;50
		0.282	4.61	3.73	2;-4;58
0.035	13	0.396	4.39	3.6	-42;-64;2
0.026	15	0.485	4.2	3.49	26;-4;62
		0.593	4.04	3.39	34;-4;58
		0.715	3.84	3.26	30;-4;50
0.19	5	0.63	3.95	3.33	-18;-72;-22
Type of response (stay > switch)
FDR	Voxels	Peak p	Peak t	Peak z	Coords
0	239	0.018	8.64	5.44	34;16;50
		0.018	8.53	5.41	22;24;50
		0.026	7.8	5.16	2;32;34
0	89	0.073	6.99	4.86	50;-68;46
		0.13	6.08	4.48	46;-60;54
		0.386	4.77	3.82	58;-48;42
0	111	0.121	6.46	4.64	10;-36;70
		0.123	6.24	4.55	14;-24;54
		0.17	5.71	4.31	10;-16;70
0	59	0.123	6.23	4.54	-34;8;58
		0.17	5.7	4.3	-22;20;46
		0.385	4.84	3.86	-18;20;38
0.005	32	0.13	6.08	4.48	-46;-68;46
		0.17	5.67	4.29	-38;-80;42
0.146	10	0.146	5.96	4.42	-38;-20;-10
		0.386	4.76	3.82	-42;-16;-18
0.17	9	0.199	5.54	4.23	-50;-56;50
0.005	31	0.199	5.51	4.21	-18;-92;30
0.22	7	0.244	5.36	4.13	66;-32;-2
0.067	14	0.292	5.21	4.06	42;8;-18
0.22	6	0.292	5.2	4.05	-66;-48;-2
0.007	28	0.332	5.05	3.97	-42;-4;-14
		0.346	5	3.95	-30;4;-26
		0.814	3.86	3.28	-46;0;-22
0.22	6	0.376	4.89	3.88	18;-8;-22
0.01	25	0.385	4.83	3.86	42;40;-6
		0.826	3.82	3.25	34;32;-14
0.265	5	0.386	4.77	3.82	34;-20;14
0.002	38	0.406	4.71	3.79	-34;44;10
		0.437	4.64	3.74	-26;60;-2
		0.663	4.29	3.54	-38;52;18
0.22	6	0.552	4.46	3.64	-14;-32;26
0.186	8	0.552	4.45	3.64	18;-84;30
0.22	6	0.654	4.33	3.57	-62;-56;34
		0.822	3.83	3.26	-62;-52;26
0.265	5	0.683	4.26	3.52	-22;-52;-10
0.186	8	0.704	4.16	3.47	46;0;-10
		0.89	3.73	3.19	46;-12;-2
0.22	6	0.704	4.15	3.46	-42;40;-2
Type of station (exchange > regular)
FDR	Voxels	Peak p	Peak t	Peak z	Coords
0	178	0.082	7.55	5.07	-30;-92;-10
		0.134	6.44	4.63	-18;-92;-14
		0.135	6.06	4.47	-38;-80;-14
0	60	0.082	7.24	4.96	-26;8;54
0	137	0.134	6.56	4.69	26;12;54
		0.134	6.35	4.6	30;20;58
		0.164	5.86	4.38	42;4;58
0.004	32	0.135	6.12	4.49	18;-56;22
		0.246	5.36	4.13	10;-44;10
0.001	42	0.164	5.81	4.35	34;-92;-2
0.214	6	0.166	5.74	4.32	-6;-44;14
0.004	31	0.246	5.38	4.14	46;32;22
0.036	16	0.258	5.29	4.1	-14;-56;14
0.077	12	0.731	4.5	3.67	-50;48;10
		0.735	4.4	3.61	-50;52;2
0.111	10	0.731	4.48	3.66	-42;24;30
0.004	29	0.735	4.33	3.57	38;-68;54
		0.735	4.32	3.56	38;-60;46
		0.824	4.11	3.44	38;-72;42
0.033	17	0.735	4.28	3.54	30;24;2
0.214	6	0.735	4.23	3.51	-10;-76;50
		0.979	3.67	3.15	2;-76;50
0.214	6	0.735	4.23	3.51	-2;-48;-2
0.154	8	0.824	4.09	3.42	6;16;46
0.129	9	0.836	4	3.36	-30;-76;50
0.255	5	0.836	3.96	3.34	-50;-52;-18
0.255	5	0.93	3.87	3.28	30;40;18
		0.93	3.81	3.24	34;48;22
Type of station (regular > exchange)
FDR	Voxels	Peak p	Peak t	Peak z	Coords
0	152	0.068	7.46	5.04	-38;-24;42
		0.295	5.7	4.3	-42;-20;54
		0.295	5.54	4.22	-46;-28;50
0.1	16	0.295	5.56	4.23	-2;-16;38
0.319	8	0.295	5.55	4.23	2;32;-6
0.319	7	0.446	4.92	3.9	-46;-12;6
0.319	7	0.705	4.54	3.69	54;-12;30
0.462	5	0.926	3.89	3.3	62;-44;22
Interaction (type of response × type of station) - Positive contribution
FDR	Voxels	Peak p	Peak t	Peak z	Coords
0.146	10	0.296	6.55	4.68	2;-80;30
0.022	22	0.576	5.71	4.31	-30;-12;66
0.417	5	0.598	5.2	4.05	22;4;-14
0.002	40	0.598	5.16	4.03	26;-68;-6
		0.598	4.97	3.93	22;-56;-14
		0.86	4.13	3.45	2;-68;-14
0.146	10	0.598	4.96	3.93	2;-4;70
0.022	21	0.769	4.61	3.73	-46;-24;58
		0.86	4.19	3.49	-42;-40;62
0.268	7	0.861	4.05	3.4	-2;-12;18
Interaction (type of response × type of station) - Negative contribution
FDR	Voxels	Peak p	Peak t	Peak z	Coords
0.012	26	0.587	5.7	4.3	50;-60;-6
0.016	21	0.746	4.88	3.88	54;-32;42
